# Supplementary material for: Label-Free Detection of CA19-9 Using a BSA/Graphene-Based Antifouling Electrochemical Immunosensor
Source: Sensors (Basel). 2023 Dec 8;23(24):9693. doi: 10.3390/s23249693 (PMC10748090; doi:10.3390/s23249693)
Supplement: Supplementary file 1 [file sensors-23-09693-s001.zip]

Archive with 1 entries (1 files):
- sensors-2699006-supplementary.pdf
